# Supplementary material for: Oxysterols Profile in Zebrafish Embryos Exposed to Triclocarban and Propylparaben—A Preliminary Study
Source: Int J Environ Res Public Health. 2022 Jan 24;19(3):1264. doi: 10.3390/ijerph19031264 (PMC8834710; doi:10.3390/ijerph19031264)
Supplement: Supplementary file 1 [file ijerph-19-01264-s001.zip]

Archive with 1 entries (1 files):
- ijerph-1537806-supplementary.pdf
